# Supplementary material for: An Innovative Inhibitor with a New Chemical Moiety Aimed at Biliverdin IXβ Reductase for Thrombocytopenia and Resilient against Cellular Degradation
Source: Pharmaceutics. 2024 Aug 30;16(9):1148. doi: 10.3390/pharmaceutics16091148 (PMC11435328; doi:10.3390/pharmaceutics16091148)
Supplement: Supplementary file 1 [file pharmaceutics-16-01148-s001.zip]

Archive with 1 entries (1 files):
- pharmaceutics-3155149-supplementary.pdf
